# Supplementary material for: Systematic Review of Potential Anticancerous Activities of Erythrina senegalensis DC (Fabaceae)
Source: Plants (Basel). 2021 Dec 22;11(1):19. doi: 10.3390/plants11010019 (PMC8747466; doi:10.3390/plants11010019)
Supplement: Supplementary file 1 [file plants-11-00019-s001.zip]

Archive with 1 entries (1 files):
- plants-1487372-supplementary.pdf
